# Supplementary material for: Multi-Algorithm Analysis Reveals Pyroptosis-Linked Genes as Pancreatic Cancer Biomarkers
Source: Cancers (Basel). 2024 Jan 15;16(2):372. doi: 10.3390/cancers16020372 (PMC10814254; doi:10.3390/cancers16020372)
Supplement: Supplementary file 1 [file cancers-16-00372-s001.zip]

Archive with 1 entries (1 files):
- cancers-2723643-supplementary.pdf
